# Supplementary material for: Feasibility of Bamboo Sawdust as Sustainable Alternative Substrate for Auricularia heimuer Cultivation
Source: J Fungi (Basel). 2025 May 17;11(5):387. doi: 10.3390/jof11050387 (PMC12113283; doi:10.3390/jof11050387)
Supplement: Supplementary file 1 [file jof-11-00387-s001.zip]

Archive with 1 entries (1 files):
- jof-3540424-supplementary.pdf
